# Supplementary material for: Human blood neutrophils generate ROS through FcγR-signaling to mediate protection against febrile P. falciparum malaria
Source: Commun Biol. 2023 Jul 18;6:743. doi: 10.1038/s42003-023-05118-0 (PMC10354059; doi:10.1038/s42003-023-05118-0)
Supplement: Supplementary file 4 — Supplementary Data [file 42003_2023_5118_MOESM4_ESM.xlsx]

## Sheet: Figure 1a
IP-neutrophils	IP-Monocytes	IP+CytD-neutrophils	IP+CytD-monocytes	NP-neutrophils	NP-monocytes
16030.6	14436.2	5228.54	10813	3133.22	10095.6
25910.9	20866.3	4955.2	14449.3	4140.94	16552.4
37344.4	23406.7	5279.11	13338.6	3787.65	14667.3
54751	27795.3	7556.69	19733.1	3948.74	16149.1
48492.3	27068.3	7405.41	21479.3	3895.02	15420.5
75784.5	31826	8691.88	22353.9	4323.46	17413.3
73096.3	31769.8	7636.27	20639.7	4870.21	19098.3
31723.7	24960.1	4607.82	17294.3	3899.51	17017.8
84407.3	31615.6	17208.7	27344.1	5222.89	25147.9
93174	34067.2	11054.4	20083.7	4383.54	19685.8
65074.3	26241	8820.5	18120.4	3998.68	16530.1
91224.1	26468.7	22291.8	23586.8	4924.79	18069.5

## Sheet: Figure 1b
IP opsonized merozoites		NP opsonized merozoites		IP opsonized merozoites		NP opsonized merozoites
OP+ neutrophils	OP- neutrophils	OP+ neutrophils	OP- neutrophils	OP+ monocytes	OP- monocytes	OP+ monocytes	OP- monocytes
17834.1	7457.75	3746.95	3129.59	15778.3	12198.1	11268.6	9905.56
27162.7	14585.8	4939.85	4145.47	22574.9	17411.4	20129	16441.1
39945.6	21606.4	4625.4	3785.61	25879.3	18647.4	17091.4	14379.9
57721.9	24769	5008.64	3980.06	29293.3	23388.8	17747.4	15971.9
52914.8	14979.6	4767.97	3911.56	28921.8	20457.5	17323.5	15030.2
79544.4	39651.1	4933.9	4320.83	34951.8	25627.4	18376.8	17179.8
78335.6	40796.7	5640.04	4873.03	35501	26444.8	20333.7	18956.7
41657.7	13777.6	4594.31	3909.77	27638.7	21461.2	17588.5	16976.5
95858	14959.4	5876.97	5239.05	34240.1	29033.8	23907.2	25249.8
97393.7	13071.4	5549.47	4385.69	35426.6	27084.9	20265.2	19494.2
71180.8	27900.9	4881.88	4008.37	28586.8	23270.7	16166.1	16537.5
100537	55224	5497.3	4927.72	29018.5	23094.8	18069.5	18039.1

## Sheet: Figure 1c
Time (min.)	IP												NP
0	718	299	308	316	189	398	617	187	203	312	757	312	455	324	443	341	382	365	468	164	152	355	414	365
3.5	542	263	312	464	217	554	453	152	222	394	1069	394	447	324	546	402	386	369	589	156	125	316	453	386
7	697	353	472	644	328	841	773	195	300	566	1538	566	480	410	607	468	373	447	675	160	148	324	468	447
10.5	935	550	640	841	398	1284	1354	219	382	784	1990	784	443	382	632	427	312	447	749	152	121	343	511	427
14	1374	788	1005	1153	562	1895	2599	273	507	1030	2533	1030	546	369	587	488	324	369	1483	156	137	269	453	369
17.5	1953	1116	1477	1411	669	2658	3754	324	726	1140	2857	1411	476	414	566	447	267	390	757	144	144	269	421	414
21	2716	1415	2117	1822	833	3458	4488	382	882	1272	3095	1822	414	373	509	386	283	353	710	140	140	254	457	373
24.5	3102	1748	2613	2195	972	3869	4570	457	1022	1300	3188	2195	336	394	513	332	299	336	667	133	148	250	476	336
28	3483	2043	2987	2519	1141	4148	4734	496	1069	1350	3321	2519	312	324	480	312	316	390	648	133	156	226	496	316
31.5	3635	2187	3282	2905	1346	4098	4667	539	1061	1311	3364	2905	320	373	476	320	320	353	609	125	160	211	539	320
35	3770	2302	3278	3163	1506	4172	4816	585	1116	1233	3352	3163	271	406	488	320	328	353	624	125	183	250	585	328
38.5	3856	2515	3417	3356	1711	4078	4773	589	1163	1214	3481	3356	279	406	509	308	328	402	581	144	164	234	597	328
42	3766	2408	3319	3364	1850	4258	4738	663	1179	1198	3551	3319	291	443	550	299	373	382	632	156	203	219	613	373
45.5	3811	2527	3553	3512	1953	4115	4769	667	1311	1182	3692	3512	324	459	558	341	382	431	601	176	215	215	695	382
49	3873	2585	3483	3659	2187	4139	4695	667	1292	1140	3770	3483	299	558	615	308	398	435	675	168	230	215	780	398
52.5	3852	2769	3553	3783	2154	4090	4527	741	1362	1147	3883	3553	324	546	755	324	496	472	722	156	269	230	792	472
56	3778	2773	3623	3733	2211	3848	4531	710	1401	1120	4070	3623	345	591	665	369	525	459	761	172	261	215	921	459
59.5	3717	2905	3614	3627	2244	3815	4585	722	1397	1097	4101	3614	361	656	665	377	570	443	734	183	300	230	980	443
63	3819	2983	3676	3516	2367	3815	4390	738	1444	1108	4285	3516	361	677	722	414	591	513	761	164	320	246	1089	513
66.5	3819	3036	4041	3536	2359	3746	4340	753	1495	1061	4320	3536	373	710	714	427	619	480	761	176	300	246	1081	480
70	3774	3073	3717	3602	2412	3717	4254	722	1385	1089	4363	3602	414	706	734	431	677	455	745	180	316	246	1108	455
73.5	3746	3130	3746	3590	2441	3594	4125	695	1417	1042	4390	3590	423	743	710	406	710	496	718	199	265	242	1128	496
77	3840	3188	3746	3532	2527	3409	3969	718	1436	1058	4472	3409	451	718	726	427	718	480	749	191	285	242	1167	480
80.5	3799	3118	3573	3614	2519	3372	3969	671	1467	1034	4457	3372	480	743	747	488	751	476	702	187	320	242	1311	488
84	3828	2974	3565	3577	2490	3307	3766	722	1393	1046	4359	3307	459	738	738	533	763	509	695	172	293	293	1233	533
87.5	3881	2937	3635	3438	2511	3257	3801	706	1401	995	4371	3257	492	743	800	501	685	468	660	172	300	254	1249	501
91	3836	2835	3520	3532	2548	3208	3586	667	1358	972	4500	3208	521	738	779	525	661	476	648	183	316	254	1284	525
94.5	3861	2810	3614	3475	2367	3167	3508	675	1342	1011	4464	3167	509	685	751	513	677	484	679	164	277	246	1190	513
98	3811	2679	3463	3520	2515	3134	3387	628	1366	1022	4382	3134	558	718	706	521	656	455	632	168	285	261	1159	558
101.5	3602	2634	3463	3614	2449	3036	3325	640	1311	991	4277	3036	505	652	689	550	570	423	593	156	285	238	1108	550
105	3635	2646	3339	3643	2437	2962	3223	613	1307	980	4328	2962	546	615	747	570	587	418	613	148	258	238	1093	570
108.5	3582	2564	3290	3651	2379	2942	3110	640	1272	968	4254	2942	558	583	747	591	587	468	605	133	246	242	1132	583
112	3528	2462	3319	3696	2244	3040	3149	574	1268	1015	4219	3040	595	583	697	607	566	406	562	164	226	261	1061	566
115.5	3577	2404	3307	3614	2289	2917	3083	620	1175	987	4094	2917	566	546	656	615	566	439	535	152	250	246	1038	546
119	3680	2441	3286	3602	2244	2831	3032	601	1175	960	4250	2831	496	501	706	599	488	414	519	140	246	230	964	496
122.5	3545	2289	3196	3705	2244	2876	2853	620	1104	1015	4109	2853	578	496	636	611	476	402	500	137	230	250	972	496
126	3811	2150	3188	3778	2191	2917	2841	593	1089	983	4113	2841	558	496	693	615	459	464	460	144	219	215	964	464
129.5	3463	2256	3196	3758	2133	2667	2759	601	1054	1003	4004	2667	525	472	648	624	472	406	511	125	230	222	940	472
133	3475	2174	3274	3627	2137	2741	2720	589	1022	1003	4020	2720	525	726	644	624	406	431	437	144	211	219	913	437
136.5	3528	2096	3216	3610	2105	2704	2583	554	999	999	3871	2583	492	476	640	632	394	373	429	144	219	230	878	429
140	3454	2014	3179	3528	2146	2601	2580	593	1015	1015	3938	2580	476	406	591	636	382	390	398	121	215	219	843	398
143.5	3422	1953	3175	3557	2088	2589	2486	531	995	1034	3844	2486	484	410	591	611	382	373	406	133	199	215	792	406
147	3303	1977	3130	3467	2064	2704	2501	570	1015	1003	3809	2501	480	410	542	603	402	369	425	129	180	191	784	410
150.5	3237	1941	3106	3360	2018	2527	2482	585	952	987	3719	2482	484	394	537	599	394	382	382	117	168	199	780	394
154	3257	1813	3097	3278	1990	2724	2392	558	913	1015	3688	2392	451	357	558	619	377	353	406	109	172	226	780	377
157.5	3385	1834	3085	3298	1887	2478	2287	574	925	948	3696	2287	492	357	517	591	349	349	382	121	187	199	741	357
161	3216	1805	2942	3167	1969	2478	2338	562	866	999	3516	2338	443	357	517	632	341	295	371	101	180	180	699	357
164.5	3204	1781	3003	3257	1793	2498	2240	550	882	1003	3520	2240	459	324	521	570	332	349	347	98	168	203	683	347
168	3229	1731	2929	3200	1801	2519	2220	523	812	987	3575	2220	398	308	459	599	324	279	363	129	156	199	648	324
171.5	3229	1682	2876	3175	1817	2507	2209	554	816	968	3555	2209	468	287	505	624	341	287	336	117	148	195	636	336

## Sheet: Figure 1d
IP	IP + Scavanger	NP
161981	20226	21882
107966	13802	25122
148353	18562	30658
153239	18619	23995
92949	13893	23004
149250	25583	20232
163538	18185	29613
28138	5188	7321
53557	7929	10776
50451	7564	11739
182218	39893	41574

## Sheet: Figure 2a
IP	aCD16	aCD32	aCD64	aCD16+aCD32	NP
100	32.4	92.5	109.3	27	19.4
100	22.4	65.7	98.5	16	13
100	22.5	80.9	96.7	12.3	9.6
100	21.8	83.5	94.8	12.3	8.2
100	19	85.5	93.8	8.2	6.4
100	15.6	64.8	98.4	10.1	7.4
100	10.4	49.6	87.8	7.7	6.6
100	11.2	49.5	97.5	8.6	7.4
100	9.4	52.1	106.4	7.6	6.3
100	15.5	80.9	92.8	8.2	5.4
100	21	104	97.1	7	4.2
100	14.6	67.8	135.6	11.9	9.6

## Sheet: Figure 2b
IP	aCD16	aCD32	aCD64	aCD16+aCD32	NP
100	86.3	91.3	98.1	84.8	79.2
100	94.5	86.5	98.7	71.8	65.5
100	82.4	81.9	92.8	65.8	64.9
100	79.5	85.6	92.4	73.3	67.5
100	85	77.1	86.7	62.5	60.2
100	79.2	74.9	85.9	68.1	65.4
100	77.1	74.1	85.4	63.3	70.1
100	84.9	78.3	92.6	70.8	65.8
100	84.4	78	93.5	72	66.8
100	80.1	73.5	81.3	62.8	59.7
100	92	79	99.6	62.6	51.6
100	84.2	82.2	98.2	75.8	65.8

## Sheet: Figure 2c
IP	aCD16	aCD32	aCD64	aCD16+aCD32	NP
100	67.3	68	94.7	40.8	21.1
100	41.8	66.6	107.6	17.9	10.3
100	50.7	42	74	6.6	7.2
100	39.2	57.3	69.1	15	6.3
100	22.9	72.8	109.4	6.1	3.4
100	66.3	71.3	86.6	22.4	11.2
100	47.3	60.6	78.1	35.3	4.7
100	26.6	60	91.6	13.3	7.5
100	38.6	69.8	118.8	26.8	9.6
100	13.4	53	101.6	16.3	6.6
100	21.2	37.8	90.8	19.9	7.5
100	61.3	65.7	107.7	47.9	7.9

## Sheet: Figure 3a
IP	DPI	ABAH	ABAH+DPI	NP
100	44.42	86.15	40.54	10.76
100	44.57	101.14	38.96	9.66
100	34.38	98.67	31.7	7.19
100	31.34	80.2	28.85	6.33
100	26.74	80.28	22.78	5.17
100	27.05	80.6	25.38	4.65
100	21.73	76.48	17.24	4.46
100	17.63	75.9	15.65	3.16
100	26.77	72.2	23.74	4.38
100	19.22	83.84	17.15	3.51
100	21.54	92.91	20.1	3.61
100	20.78	86.1	18.1	4.14

## Sheet: Figure 3b
IP	DPI	ABAH	ABAH+DPI	NP
100	64.18	93.86	60.13	62.62
100	68.95	95.23	63.65	55.11
100	79.5	94.68	70.08	50.8
100	67.91	83.3	59.97	46.82
100	64.7	87.29	60.84	48.21
100	56	84.33	53.31	45.36
100	65.72	78.61	53.78	45
100	59.8	84.85	59.04	42.15
100	57.47	83.59	55.66	44.67
100	59.19	90.22	65.12	41.13
100	61.22	93.06	61.01	46.08
100	66.03	80.1	58.06	41.42

## Sheet: Figure 3c
IP	DPI	ABAH	ABAH+DPI	NP
100	12.81	135.97	7.79	29.54
100	23.52	109.75	17.23	30.36
100	12.65	122.71	11.16	22.97
100	5.75	107.89	10.3	32.92
100	11.69	86.19	8.87	19.82
100	6.82	87.59	8.16	20.67
100	6.74	82	50.98	21
100	13.09	65.43	8.69	17.09
100	7.07	95.49	8.49	14.67
100	6.63	126.9	9.73	36.14
100	6.75	103.52	8.05	22.55
100	10.01	98.22	6.76	27.43

[truncated: 11 more sheets: Figure 4a, Figure 4b, Figure 4c, Figure 5a, Figure 5b, Figure 5c, Figure 5d, Figure 6a, Figure 6b, Figure 6c, Figure 6d]
